# Supplementary material for: Multilevel Assessment of Glycemic, Hormonal, and Oxidative Parameters in an Experimental Diabetic Female Rat Model
Source: Biomedicines. 2025 Apr 9;13(4):922. doi: 10.3390/biomedicines13040922 (PMC12024543; doi:10.3390/biomedicines13040922)
Supplement: Supplementary file 1 [file biomedicines-13-00922-s001.zip]

Archive with 1 entries (1 files):
- biomedicines-3551103-supplementary.pdf
